# Supplementary material for: Genus Microsternus Lewis (1887) from China, with description of a new genus Neosternus from Asia (Coleoptera, Erotylidae, Dacnini)
Source: Zookeys. 2013 Oct 4;(340):79–106. doi: 10.3897/zookeys.340.6044 (PMC3800800; doi:10.3897/zookeys.340.6044)
Supplement: XML Treatment for Microsternus [file zookeys.340.6044-treatment1.xml]

<!DOCTYPE tp:taxon-treatment
  PUBLIC "-//TaxonX//DTD Taxonomic Treatment Publishing DTD v0 20100105//EN" "tax-treatment-NSO.dtd">
<tp:taxon-treatment xmlns:tp="http://www.plazi.org/taxpub"><tp:treatment-meta><mixed-citation publication-type="journal"><person-group><name><surname>Dai</surname><given-names>Cong-Chao</given-names></name><name><surname>Zhao</surname><given-names>Mei-Jun</given-names></name></person-group><article-title>Genus <italic>Microsternus</italic> Lewis (1887) from China, with description of a new genus <italic>Neosternus</italic> from Asia (Coleoptera, Erotylidae, Dacnini)</article-title><source>Zookeys</source><day>4</day><month>10</month><year>2013</year><volume>2013</volume><issue>340</issue><fpage>79</fpage><lpage>106</lpage><pub-id pub-id-type="doi">10.3897/zookeys.340.6044</pub-id></mixed-citation></tp:treatment-meta><tp:nomenclature><label>Genus</label><tp:taxon-name>
                        <tp:taxon-name-part taxon-name-part-type="genus">Microsternus</tp:taxon-name-part>
                        <object-id xmlns:xlink="http://www.w3.org/1999/xlink" xlink:type="simple">http://species-id.net/wiki/Microsternus</object-id>
                    </tp:taxon-name><tp:taxon-authority>Lewis, 1887</tp:taxon-authority><xref ref-type="fig" rid="F1">Figs 1–2</xref><xref ref-type="fig" rid="F2">, 3–6</xref><xref ref-type="fig" rid="F3">, 7–8</xref><xref ref-type="fig" rid="F4">, 9–12</xref><xref ref-type="fig" rid="F5">, 13–14</xref><xref ref-type="fig" rid="F6">, 15–21</xref><xref ref-type="fig" rid="F7">, 22–23</xref><xref ref-type="fig" rid="F8">, 24–29</xref><xref ref-type="fig" rid="F9">, 30–33</xref><xref ref-type="fig" rid="F12">, 40–42</xref><xref ref-type="fig" rid="F13">, 45–47</xref><xref ref-type="fig" rid="F14">, 50–52</xref><xref ref-type="fig" rid="F15">, 59–64</xref><xref ref-type="fig" rid="F18">, 73–74</xref><xref ref-type="fig" rid="F19">, 77–78</xref></tp:nomenclature><tp:treatment-sec sec-type="Type species"><title>Type species.</title><p><italic><tp:taxon-name>Megalodacne ulkei</tp:taxon-name></italic> Crotch, 1873</p><!--PageBreak--></tp:treatment-sec><tp:treatment-sec sec-type="Description"><title>Description.</title><p>Body (<xref ref-type="fig" rid="F1">Figs 1–2</xref>, <xref ref-type="fig" rid="F3">7–8</xref>, <xref ref-type="fig" rid="F5">13–14</xref>, <xref ref-type="fig" rid="F7">22–23</xref>, <xref ref-type="fig" rid="F18">73–74</xref>, <xref ref-type="fig" rid="F19">77–78</xref>) small, elongate, with legs short and robust, the tarsi cylindrical, 5-jointed, the four basal joints short, nearly equal in size and not at all dilated, the last joint long. Antennae not very long, the latter with a broad 3-jointed club. Eyes coarsely facetted. Head with the pit posterior to the postmandibular lobes (<xref ref-type="fig" rid="F12">Figs 40–42</xref>). Maxillary and labial terminal palpomeres acuminate, sensory area restricted to apex. Pronotum (<xref ref-type="fig" rid="F13">Figs 45–47</xref>) arched, widest at base; narrowed from base to apex, with formed thinned lines in lateral view (<xref ref-type="fig" rid="F14">Figs 50–52</xref>); disk punctured, except the impunctate medio-basal area, which is limited by an arched transverse row of coarse punctures. Prosternum with median area including its process elevated in an elongate triangular plane, which is distinctly bordered by a ridge on both sides and shortly rounded-subtruncate in front. Mesosternum almost concealed by prosternal process. Metasternum with a pair of mesocoxal lines <!--PageBreak-->strongly divergent posteriorly. Abdomen without metacoxal lines on basal visible sternite. Elytra convex.</p><fig id="F1" position="float" orientation="portrait"><label>Figures 1–2.</label><caption><p>Habitus of <italic><tp:taxon-name>Microsternus ulkei</tp:taxon-name></italic> in dorsal and ventral view. Scale = 1 mm.</p></caption><graphic xmlns:xlink="http://www.w3.org/1999/xlink" xlink:href="ZooKeys-340-079-g001.jpg" position="float" orientation="portrait" xlink:type="simple"/></fig><fig id="F2" position="float" orientation="portrait"><label>Figures 3–6.</label><caption><p>Male genitalia of <italic><tp:taxon-name>Microsternus ulkei</tp:taxon-name></italic> in lateral view <bold>3</bold> Dorsal lobe of <italic><tp:taxon-name>Microsternus ulkei</tp:taxon-name></italic> in dorsal view <bold>4–5</bold> Female genitalia of <italic><tp:taxon-name>Microsternus ulkei</tp:taxon-name></italic> in dorsal view <bold>6</bold>. Scale = 1mm (<bold>3, 6</bold>), Scale = 0.2mm (<bold>4</bold>, <bold>5</bold>).</p></caption><graphic xmlns:xlink="http://www.w3.org/1999/xlink" xlink:href="ZooKeys-340-079-g002.jpg" position="float" orientation="portrait" xlink:type="simple"/></fig><fig id="F3" position="float" orientation="portrait"><label>Figures 7–8.</label><caption><p>Habitus of <italic><tp:taxon-name>Microsternus pengzhongi</tp:taxon-name></italic> in dorsal and ventral view. Scale = 2 mm.</p></caption><graphic xmlns:xlink="http://www.w3.org/1999/xlink" xlink:href="ZooKeys-340-079-g003.jpg" position="float" orientation="portrait" xlink:type="simple"/></fig><fig id="F4" position="float" orientation="portrait"><label>Figures 9–12.</label><caption><p>Male genitalia of <italic><tp:taxon-name>Microsternus pengzhongi</tp:taxon-name></italic> in lateral view <bold>9–10</bold> Dorsal lobe of <italic><tp:taxon-name>Microsternus pengzhongi</tp:taxon-name></italic> in dorsal view <bold>11–12</bold>. Scale=1mm (<bold>9</bold>, <bold>10</bold>), Scale=0.5mm (<bold>11</bold>, <bold>12</bold>).</p></caption><graphic xmlns:xlink="http://www.w3.org/1999/xlink" xlink:href="ZooKeys-340-079-g004.jpg" position="float" orientation="portrait" xlink:type="simple"/></fig><fig id="F5" position="float" orientation="portrait"><label>Figures 13–14.</label><caption><p>Habitus of <italic><tp:taxon-name>Microsternus perforatus</tp:taxon-name></italic> in dorsal and ventral view. Scale = 2 mm.</p></caption><graphic xmlns:xlink="http://www.w3.org/1999/xlink" xlink:href="ZooKeys-340-079-g005.jpg" position="float" orientation="portrait" xlink:type="simple"/></fig><fig id="F6" position="float" orientation="portrait"><label>Figures 15–21.</label><caption><p>Male genitalia of <italic><tp:taxon-name>Microsternus perforatus</tp:taxon-name></italic> in lateral view <bold>15</bold> Internal sac of <italic><tp:taxon-name>Microsternus perforatus</tp:taxon-name></italic> in lateral view <bold>16–17</bold> Dorsal lobe of <italic><tp:taxon-name>Microsternus perforatus</tp:taxon-name></italic> in dorsal view <bold>18–19</bold> Female genitalia of <italic><tp:taxon-name>Microsternus perforatus</tp:taxon-name></italic> in dorsal view <bold>20</bold> Female spermatheca of <italic><tp:taxon-name>Microsternus perforatus</tp:taxon-name></italic> <bold>21</bold>. Scale=1mm (<bold>15</bold>, <bold>20</bold>), Scale=0.3mm (<bold>16</bold>, <bold>17</bold>), Scale=0.2mm (<bold>18</bold>, <bold>19</bold>), Scale=0.1mm (<bold>21</bold>).</p></caption><graphic xmlns:xlink="http://www.w3.org/1999/xlink" xlink:href="ZooKeys-340-079-g006.jpg" position="float" orientation="portrait" xlink:type="simple"/></fig><fig id="F7" position="float" orientation="portrait"><label>Figures 22–23.</label><caption><p>Habitus of <italic><tp:taxon-name>Microsternus tricolor</tp:taxon-name></italic> in dorsal and ventral view. Scale = 1 mm.</p></caption><graphic xmlns:xlink="http://www.w3.org/1999/xlink" xlink:href="ZooKeys-340-079-g007.jpg" position="float" orientation="portrait" xlink:type="simple"/></fig><fig id="F8" position="float" orientation="portrait"><label>Figures 24–29.</label><caption><p>Male genitalia of <italic><tp:taxon-name>Microsternus tricolor</tp:taxon-name></italic> in lateral view <bold>24–25</bold> Dorsal lobe of <italic><tp:taxon-name>Microsternus tricolor</tp:taxon-name></italic> in dorsal view <bold>26–27</bold> Female genitalia of <italic><tp:taxon-name>Microsternus tricolor</tp:taxon-name></italic> in dorsal view <bold>28</bold> Female spermatheca of <italic><tp:taxon-name>Microsternus tricolor</tp:taxon-name></italic> <bold>29</bold>. Scale=1mm (<bold>28</bold>), Scale=0.3mm (<bold>24</bold>, <bold>25</bold>), Scale=0.2mm (<bold>26</bold>, <bold>27</bold>), Scale=0.1mm (<bold>29</bold>).</p></caption><graphic xmlns:xlink="http://www.w3.org/1999/xlink" xlink:href="ZooKeys-340-079-g008.jpg" position="float" orientation="portrait" xlink:type="simple"/></fig><fig id="F9" position="float" orientation="portrait"><label>Figures 30–33.</label><caption><p>Elytra of <italic><tp:taxon-name>Microsternus tricolor</tp:taxon-name></italic> in dorsal view.</p></caption><graphic xmlns:xlink="http://www.w3.org/1999/xlink" xlink:href="ZooKeys-340-079-g009.jpg" position="float" orientation="portrait" xlink:type="simple"/></fig></tp:treatment-sec><tp:treatment-sec sec-type="Distribution"><title>Distribution.</title><p><italic><tp:taxon-name>Microsternus</tp:taxon-name></italic> is widespread in Asia, with one species in Australia and one species in America.</p></tp:treatment-sec><tp:treatment-sec sec-type="Diagnosis"><title>Diagnosis.</title><p>Defining characters for <italic><tp:taxon-name>Microsternus</tp:taxon-name></italic> are body elongate, head with the pit posterior to the postmandibular lobes, pronotum without a deep sulcus along each side and narrowed margin in lateral view, mesosternum almost concealed by prosternal process, male genitalia with flagellum (<xref ref-type="fig" rid="F15">Figs 59–64</xref>) bearing a straight mass on apical quarter.</p></tp:treatment-sec><tp:treatment-sec sec-type="Key to Chinese species of genus Microsternus"><title>Key to Chinese species of genus <italic><tp:taxon-name>Microsternus</tp:taxon-name></italic></title><table-wrap content-type="key" position="anchor" orientation="portrait"><table><tbody><tr><td rowspan="1" colspan="1">1</td><td rowspan="1" colspan="1">Body black to reddish-brown, each elytra black with two narrow orange bands</td><td rowspan="1" colspan="1">2</td></tr><tr><td rowspan="1" colspan="1">–</td><td rowspan="1" colspan="1">Body red, elytra with orange and black spots or bands (<xref ref-type="fig" rid="F7">Figs 22–23</xref>)</td><td rowspan="1" colspan="1"><italic><tp:taxon-name>Microsternus tricolor</tp:taxon-name></italic> (Lewis)</td></tr><tr><td rowspan="1" colspan="1"><!--PageBreak-->2</td><td rowspan="1" colspan="1">Body shining, punctation of pronotum fine and sparse (<xref ref-type="fig" rid="F3">Figs 7–8</xref>)</td><td rowspan="1" colspan="1"><italic><tp:taxon-name>Microsternus pengzhongi</tp:taxon-name></italic> Dai &amp; Zhao, sp. n.</td></tr><tr><td rowspan="1" colspan="1">–</td><td rowspan="1" colspan="1">Body not shining, punctation of pronotum coarse and close (<xref ref-type="fig" rid="F5">Figs 13–14</xref>)</td><td rowspan="1" colspan="1"><italic><tp:taxon-name>Microsternus perforatus</tp:taxon-name></italic> (Lewis)</td></tr></tbody></table></table-wrap></tp:treatment-sec><tp:treatment-sec><!--Section generated to contain objects referenced in tp:taxon-treatment.--><fig id="F12" position="float" orientation="portrait"><label>Figures 40–44.</label><caption><p>Mouth part of <italic><tp:taxon-name>Microsternus ulkei</tp:taxon-name></italic> <bold>40</bold> Mouth part of <italic><tp:taxon-name>Microsternus tricolor</tp:taxon-name></italic> <bold>41</bold> Mouth part of <italic><tp:taxon-name>Microsternus perforatus</tp:taxon-name></italic> <bold>42</bold> Mouth part of <italic><tp:taxon-name>Neosternus higonius</tp:taxon-name></italic> <bold>43</bold> Mouth part of <italic><tp:taxon-name>Neosternus hisamatsui</tp:taxon-name></italic> <bold>44</bold>.</p></caption><graphic xmlns:xlink="http://www.w3.org/1999/xlink" xlink:href="ZooKeys-340-079-g012.jpg" position="float" orientation="portrait" xlink:type="simple"/></fig><fig id="F13" position="float" orientation="portrait"><label>Figures 45–49.</label><caption><p>Pronotum of <italic><tp:taxon-name>Microsternus ulkei</tp:taxon-name></italic> in dorsal view <bold>45</bold> Pronotum of <italic><tp:taxon-name>Microsternus tricolor</tp:taxon-name></italic> in dorsal view <bold>46</bold> Pronotum of <italic><tp:taxon-name>Microsternus perforatus</tp:taxon-name></italic> in dorsal view <bold>47</bold> Pronotum of <italic><tp:taxon-name>Neosternus higonius</tp:taxon-name></italic> in dorsal view <bold>48</bold> Pronotum of <italic><tp:taxon-name>Neosternus hisamatsui</tp:taxon-name></italic> in dorsal view <bold>49</bold>.</p></caption><graphic xmlns:xlink="http://www.w3.org/1999/xlink" xlink:href="ZooKeys-340-079-g013.jpg" position="float" orientation="portrait" xlink:type="simple"/></fig><fig id="F14" position="float" orientation="portrait"><label>Figures 50–54.</label><caption><p>Pronotum of <italic><tp:taxon-name>Microsternus ulkei</tp:taxon-name></italic> in lateral view <bold>50</bold> Pronotum of <italic><tp:taxon-name>Microsternus tricolor</tp:taxon-name></italic> in lateral view <bold>51</bold> Pronotum of <italic><tp:taxon-name>Microsternus perforatus</tp:taxon-name></italic> in lateral view <bold>52</bold> Pronotum of <italic><tp:taxon-name>Neosternus higonius</tp:taxon-name></italic> in lateral view <bold>53</bold> Pronotum of <italic><tp:taxon-name>Neosternus hisamatsui</tp:taxon-name></italic> in lateral view <bold>54</bold>.</p></caption><graphic xmlns:xlink="http://www.w3.org/1999/xlink" xlink:href="ZooKeys-340-079-g014.jpg" position="float" orientation="portrait" xlink:type="simple"/></fig><fig id="F15" position="float" orientation="portrait"><label>Figures 55–64.</label><caption><p>Flagellum of <italic><tp:taxon-name>Neosternus higonius</tp:taxon-name></italic> in lateral view <bold>55</bold> Flagellum of <italic><tp:taxon-name>Neosternus higonius</tp:taxon-name></italic> in dorsal view <bold>56</bold> Flagellum of <italic><tp:taxon-name>Neosternus hisamatsui</tp:taxon-name></italic> in lateral view <bold>57</bold> Flagellum of <italic><tp:taxon-name>Neosternus hisamatsui</tp:taxon-name></italic> in dorsal view <bold>58</bold> Flagellum of <italic><tp:taxon-name>Microsternus ulkei</tp:taxon-name></italic> in lateral view <bold>59</bold> Flagellum of <italic><tp:taxon-name>Microsternus ulkei</tp:taxon-name></italic> in dorsal view <bold>60</bold> Flagellum of <italic><tp:taxon-name>Microsternus tricolor</tp:taxon-name></italic> in lateral view <bold>61</bold> Flagellum of <italic><tp:taxon-name>Microsternus tricolor</tp:taxon-name></italic> in dorsal view <bold>62</bold> Flagellum of <italic><tp:taxon-name>Microsternus perforatus</tp:taxon-name></italic> in lateral view <bold>63</bold> Flagellum of <italic><tp:taxon-name>Microsternus perforatus</tp:taxon-name></italic> in dorsal view <bold>64</bold>. Scale=0.1mm (<bold>55–56</bold>), Scale=0.2mm (<bold>57–64</bold>).</p></caption><graphic xmlns:xlink="http://www.w3.org/1999/xlink" xlink:href="ZooKeys-340-079-g015.jpg" position="float" orientation="portrait" xlink:type="simple"/></fig><fig id="F18" position="float" orientation="portrait"><label>Figures 73–75.</label><caption><p>Habitat and adult feeding fungues of <italic><tp:taxon-name>Microsternus tricolor</tp:taxon-name></italic> <bold>73</bold> Habitat and adult feeding fungues of <italic><tp:taxon-name>Microsternus perforatus</tp:taxon-name></italic> <bold>74–75</bold>.</p></caption><graphic xmlns:xlink="http://www.w3.org/1999/xlink" xlink:href="ZooKeys-340-079-g018.jpg" position="float" orientation="portrait" xlink:type="simple"/></fig><fig id="F19" position="float" orientation="portrait"><label>Figures 76–78.</label><caption><p>Type material of <italic><tp:taxon-name>Neosternus higonius</tp:taxon-name></italic> <bold>76</bold> Type material of <italic><tp:taxon-name>Microsternus tricolor</tp:taxon-name></italic> <bold>77</bold> Type material of <italic><tp:taxon-name>Microsternus perforatus</tp:taxon-name></italic> <bold>78</bold>. (NHM).</p></caption><graphic xmlns:xlink="http://www.w3.org/1999/xlink" xlink:href="ZooKeys-340-079-g019.jpg" position="float" orientation="portrait" xlink:type="simple"/></fig></tp:treatment-sec></tp:taxon-treatment>
