# Supplementary material for: Genus Microsternus Lewis (1887) from China, with description of a new genus Neosternus from Asia (Coleoptera, Erotylidae, Dacnini)
Source: Zookeys. 2013 Oct 4;(340):79–106. doi: 10.3897/zookeys.340.6044 (PMC3800800; doi:10.3897/zookeys.340.6044)
Supplement: XML Treatment for Microsternus pengzhongi [file zookeys.340.6044-treatment2.xml]

<!DOCTYPE tp:taxon-treatment
  PUBLIC "-//TaxonX//DTD Taxonomic Treatment Publishing DTD v0 20100105//EN" "tax-treatment-NSO.dtd">
<tp:taxon-treatment xmlns:tp="http://www.plazi.org/taxpub"><tp:treatment-meta><mixed-citation publication-type="journal"><person-group><name><surname>Dai</surname><given-names>Cong-Chao</given-names></name><name><surname>Zhao</surname><given-names>Mei-Jun</given-names></name></person-group><article-title>Genus <italic>Microsternus</italic> Lewis (1887) from China, with description of a new genus <italic>Neosternus</italic> from Asia (Coleoptera, Erotylidae, Dacnini)</article-title><source>Zookeys</source><day>4</day><month>10</month><year>2013</year><volume>2013</volume><issue>340</issue><fpage>79</fpage><lpage>106</lpage><pub-id pub-id-type="doi">10.3897/zookeys.340.6044</pub-id></mixed-citation></tp:treatment-meta><tp:nomenclature><tp:taxon-name>
                        <tp:taxon-name-part taxon-name-part-type="genus">Microsternus</tp:taxon-name-part>
                        <tp:taxon-name-part taxon-name-part-type="species">pengzhongi</tp:taxon-name-part>
                        <object-id xmlns:xlink="http://www.w3.org/1999/xlink" xlink:type="simple">http://zoobank.org/87B144AA-4704-4A78-8A8E-0ACABC75B973</object-id>
                        <object-id xmlns:xlink="http://www.w3.org/1999/xlink" xlink:type="simple">http://species-id.net/wiki/Microsternus_pengzhongi</object-id>
                    </tp:taxon-name><tp:taxon-authority>Dai &amp; Zhao</tp:taxon-authority><tp:taxon-status xmlns:xlink="http://www.w3.org/1999/xlink" xlink:type="simple">sp. n.</tp:taxon-status><xref ref-type="fig" rid="F3">Figs 7–8</xref><xref ref-type="fig" rid="F4">, 9–12</xref></tp:nomenclature><tp:treatment-sec sec-type="Material examined"><title>Material examined.</title><p><bold>Holotype: CHINA: Hainan Prov.:</bold> ♂, Jianfengling N.R., Mingfenggu Valley, <named-content xmlns:xlink="http://www.w3.org/1999/xlink" content-type="dwc:verbatimCoordinates" xlink:type="simple">18°44'N, 108°50'E</named-content>, alt. 950 m, 30.IV.2012, Peng &amp; Dai leg. (SNUC).</p></tp:treatment-sec><tp:treatment-sec sec-type="Description"><title>Description.</title><p>Body (<xref ref-type="fig" rid="F3">Fig. 7</xref>, <xref ref-type="fig" rid="F3">8</xref>) elongate, length: 7.5 mm; width: 3.2 mm. Body black, shining. Each elytron with two narrow orange bands.</p><p>Head width between eyes = 4 times eye diameter in dorsal view; punctation fine, spare, separated by two to four puncture diameters; epistome truncate, lacking marginal line on <!--PageBreak-->anterior margin; stridulatory files not evident. Eyes coarsely facetted. Antennomere III about 1.2 times as long as IV; antennomere VIII slightly wider than VII, about 1.3 times as wide as long; antennomere IX trapezoidal; antennomere X transverse; antennomere XI almost elliptic. Gular area with pit posterior to the postmandibular lobes. Maxillary and labial terminal palpomeres acuminate, sensory area restricted to apex. Mentum broad with anterior projection, almost triangular, slightly more than 2.3 times wider than long.</p><p>Pronotum arched, widest at base (pl/pw = 0.65); narrowed from base to apex, with formed thinned lines in lateral view; disk finely and spare punctured, except the impunctate medio-basal area, which is limited by an arched transverse row of fine punctures.</p><p>Prosternum with median area including its process elevated in an elongate triangular plane, which is distinctly bordered by a ridge on both sides and shortly rounded-subtrun<!--PageBreak-->cate in front, bearing a few fine punctures; sides rugose, coarsely and densely punctured. Mesosternum almost conceled by prosternal process, impunctate as the mesepisterna, which is somewhat concave. Metasternum rather sparsely and strongly punctured on lateral areas, some finer punctures on median area, with a pair of mesocoxal lines strongly divergent posteriorly. Abdomen rather strongly and closely punctured, but median areas of four basal visible sternites and medio-basal area of last visible sternite with few punctures respectively; without metacoxal lines on basal visible sternite. Legs rather robust.</p><p>Scutellum pentagonal, finely and sparely punctured.</p><p>Elytra convex, with eight striae of distinct punctures on each elytron and each interstice with a row of extremely fine punctures.</p><p>Male genitalia (<xref ref-type="fig" rid="F4">Figs 9–10</xref>) with flagellum bearing a straight mass on apical; flagellar apex acute with a well-separated ventral process; dorsal lobe of internal sac with long and tweezer-like structure in dorsal view (<xref ref-type="fig" rid="F4">Figs 11–12</xref>).</p></tp:treatment-sec><tp:treatment-sec sec-type="Distribution"><title>Distribution.</title><p>China (Hainan Province).</p></tp:treatment-sec><tp:treatment-sec sec-type="Diagnosis"><title>Diagnosis.</title><p>Characterized by its shining body, spare punctured pronotum and dorsal lobe’s unique structure of internal sac.</p></tp:treatment-sec><tp:treatment-sec sec-type="Etymology"><title>Etymology.</title><p>This species is named in honor of Mr. Zhong Peng, one of the collectors of this new species.</p></tp:treatment-sec><tp:treatment-sec><!--Section generated to contain objects referenced in tp:taxon-treatment.--><fig id="F3" position="float" orientation="portrait"><label>Figures 7–8.</label><caption><p>Habitus of <italic><tp:taxon-name>Microsternus pengzhongi</tp:taxon-name></italic> in dorsal and ventral view. Scale = 2 mm.</p></caption><graphic xmlns:xlink="http://www.w3.org/1999/xlink" xlink:href="ZooKeys-340-079-g003.jpg" position="float" orientation="portrait" xlink:type="simple"/></fig><fig id="F4" position="float" orientation="portrait"><label>Figures 9–12.</label><caption><p>Male genitalia of <italic><tp:taxon-name>Microsternus pengzhongi</tp:taxon-name></italic> in lateral view <bold>9–10</bold> Dorsal lobe of <italic><tp:taxon-name>Microsternus pengzhongi</tp:taxon-name></italic> in dorsal view <bold>11–12</bold>. Scale=1mm (<bold>9</bold>, <bold>10</bold>), Scale=0.5mm (<bold>11</bold>, <bold>12</bold>).</p></caption><graphic xmlns:xlink="http://www.w3.org/1999/xlink" xlink:href="ZooKeys-340-079-g004.jpg" position="float" orientation="portrait" xlink:type="simple"/></fig></tp:treatment-sec></tp:taxon-treatment>
