# Supplementary material for: Genus Microsternus Lewis (1887) from China, with description of a new genus Neosternus from Asia (Coleoptera, Erotylidae, Dacnini)
Source: Zookeys. 2013 Oct 4;(340):79–106. doi: 10.3897/zookeys.340.6044 (PMC3800800; doi:10.3897/zookeys.340.6044)
Supplement: XML Treatment for Microsternus perforatus [file zookeys.340.6044-treatment3.xml]

<!DOCTYPE tp:taxon-treatment
  PUBLIC "-//TaxonX//DTD Taxonomic Treatment Publishing DTD v0 20100105//EN" "tax-treatment-NSO.dtd">
<tp:taxon-treatment xmlns:tp="http://www.plazi.org/taxpub"><tp:treatment-meta><mixed-citation publication-type="journal"><person-group><name><surname>Dai</surname><given-names>Cong-Chao</given-names></name><name><surname>Zhao</surname><given-names>Mei-Jun</given-names></name></person-group><article-title>Genus <italic>Microsternus</italic> Lewis (1887) from China, with description of a new genus <italic>Neosternus</italic> from Asia (Coleoptera, Erotylidae, Dacnini)</article-title><source>Zookeys</source><day>4</day><month>10</month><year>2013</year><volume>2013</volume><issue>340</issue><fpage>79</fpage><lpage>106</lpage><pub-id pub-id-type="doi">10.3897/zookeys.340.6044</pub-id></mixed-citation></tp:treatment-meta><tp:nomenclature><tp:taxon-name>
                        <tp:taxon-name-part taxon-name-part-type="genus">Microsternus</tp:taxon-name-part>
                        <tp:taxon-name-part taxon-name-part-type="species">perforatus</tp:taxon-name-part>
                        <object-id xmlns:xlink="http://www.w3.org/1999/xlink" xlink:type="simple">http://species-id.net/wiki/Microsternus_perforatus</object-id>
                    </tp:taxon-name><tp:taxon-authority>Lewis, 1883</tp:taxon-authority><xref ref-type="fig" rid="F5">Figs 13–14</xref><xref ref-type="fig" rid="F6">, 15–21</xref><xref ref-type="fig" rid="F12">, 42</xref><xref ref-type="fig" rid="F13">, 47</xref><xref ref-type="fig" rid="F14">, 52</xref><xref ref-type="fig" rid="F15">, 63–64</xref><xref ref-type="fig" rid="F18">, 74–75</xref><xref ref-type="fig" rid="F19">, 78</xref></tp:nomenclature><tp:treatment-sec sec-type="Material examined"><title>Material examined.</title><p><bold>CHINA: Hainan Prov.:</bold> 4♂♂, 3♀♀, Shuiman County, Mt. Wuzhishan, <named-content xmlns:xlink="http://www.w3.org/1999/xlink" content-type="dwc:verbatimCoordinates" xlink:type="simple">18°54'N, 109°41'E</named-content>, alt. 500–800 m, 24.IV.2011, Bi Wenxuan leg. (CBWX); <bold>Zhejiang Prov.:</bold> 1♂♂, 2♀♀, Linan County, Mt. Tianmushan, <named-content xmlns:xlink="http://www.w3.org/1999/xlink" content-type="dwc:verbatimCoordinates" xlink:type="simple">18°54'N, 109°41'E</named-content>, alt. 300 m, 27.IV.2008, He &amp; Tang leg. (SNUC)</p></tp:treatment-sec><tp:treatment-sec sec-type="Description"><title>Description.</title><p>Body (<xref ref-type="fig" rid="F5">Figs 13–14</xref>, <xref ref-type="fig" rid="F18">74–75</xref>, <xref ref-type="fig" rid="F19">78</xref>) elongate, length: 4.9–7.0 mm; width: 2.2–3.0 mm. Body black to blackish-brown. Each elytron with two narrow orange bands.</p><p>Head width between eyes = 7 times eye diameter in dorsal view; punctation coarse, close, separated by half to two puncture diameters; epistome truncate, lacking marginal line on anterior margin; stridulatory files not evident. Eyes coarsely facetted. Antennomere III about 1.4 times as long as IV; antennomere VIII slightly wider than VII, about 1.2 times as wide as long; antennomere IX trapezoidal; antennomere X transverse; antennomere XI almost elliptic. Gular area with pit posterior to the postmandibular lobes (<xref ref-type="fig" rid="F12">Fig. 42</xref>). Maxillary and labial terminal palpomeres acuminate, sensory area restricted to apex. Mentum broad with anterior projection, almost triangular, slightly more than 3.7 times wider than long.</p><p>Pronotum (<xref ref-type="fig" rid="F13">Fig. 47</xref>) arched, widest at base (pl/pw = 0.63); narrowed from base to apex, with formed thinned lines in lateral view (<xref ref-type="fig" rid="F14">Fig. 52</xref>); disk coarsely and close punctured, except the impunctate medio-basal area, which is limited by an arched transverse row of coarse punctures.</p><!--PageBreak--><p>Prosternum with median area including its process elevated in an elongate triangular plane, which is distinctly bordered by a ridge on both sides and shortly rounded-subtruncate in front, bearing a few fine punctures; sides rugose, coarsely and densely punctured. Mesosternum almost conceled by prosternal process, impunctate as the mesepisterna, which is somewhat concave. Metasternum rather sparsely and strongly punctured on lateral areas, some finer punctures on median area, with a pair of mesocoxal lines strongly divergent posteriorly. Abdomen rather strongly and closely punctured, but median areas of four basal visible sternites and medio-basal area of last visible sternite with few punctures respectively; without metacoxal lines on basal visible sternite. Legs rather robust.</p><p>Scutellum pentagonal, with each corner rounded, flattish and almost impunctate on surface.</p><p>Elytra convex, with eight striae of distinct punctures on each elytron and each interstice with a row of extremely fine punctures.</p><p>Male genitalia (<xref ref-type="fig" rid="F6">Fig. 15–17</xref>) with flagellum bearing a straight mass on apical quarter; flagellar (<xref ref-type="fig" rid="F15">Fig. 63–64</xref>) apex acute with a well-separated ventral process; dorsal lobe of internal sac with subhexagon edge and propeller -like hollow in dorsal view (<xref ref-type="fig" rid="F6">Figs 18–19</xref>).</p><!--PageBreak--><p>Female genitalia (<xref ref-type="fig" rid="F6">Fig. 20</xref>) and spermatheca (<xref ref-type="fig" rid="F6">Fig. 21</xref>) simple.</p></tp:treatment-sec><tp:treatment-sec sec-type="Distribution"><title>Distribution.</title><p>China, Japan.</p></tp:treatment-sec><tp:treatment-sec sec-type="Diagnosis"><title>Diagnosis.</title><p>Characterized by its close punctured pronotum, orange bands of elytra and dorsal lobe’s unique structure of internal sac.</p><!--PageBreak--></tp:treatment-sec><tp:treatment-sec><!--Section generated to contain objects referenced in tp:taxon-treatment.--><fig id="F5" position="float" orientation="portrait"><label>Figures 13–14.</label><caption><p>Habitus of <italic><tp:taxon-name>Microsternus perforatus</tp:taxon-name></italic> in dorsal and ventral view. Scale = 2 mm.</p></caption><graphic xmlns:xlink="http://www.w3.org/1999/xlink" xlink:href="ZooKeys-340-079-g005.jpg" position="float" orientation="portrait" xlink:type="simple"/></fig><fig id="F6" position="float" orientation="portrait"><label>Figures 15–21.</label><caption><p>Male genitalia of <italic><tp:taxon-name>Microsternus perforatus</tp:taxon-name></italic> in lateral view <bold>15</bold> Internal sac of <italic><tp:taxon-name>Microsternus perforatus</tp:taxon-name></italic> in lateral view <bold>16–17</bold> Dorsal lobe of <italic><tp:taxon-name>Microsternus perforatus</tp:taxon-name></italic> in dorsal view <bold>18–19</bold> Female genitalia of <italic><tp:taxon-name>Microsternus perforatus</tp:taxon-name></italic> in dorsal view <bold>20</bold> Female spermatheca of <italic><tp:taxon-name>Microsternus perforatus</tp:taxon-name></italic> <bold>21</bold>. Scale=1mm (<bold>15</bold>, <bold>20</bold>), Scale=0.3mm (<bold>16</bold>, <bold>17</bold>), Scale=0.2mm (<bold>18</bold>, <bold>19</bold>), Scale=0.1mm (<bold>21</bold>).</p></caption><graphic xmlns:xlink="http://www.w3.org/1999/xlink" xlink:href="ZooKeys-340-079-g006.jpg" position="float" orientation="portrait" xlink:type="simple"/></fig><fig id="F12" position="float" orientation="portrait"><label>Figures 40–44.</label><caption><p>Mouth part of <italic><tp:taxon-name>Microsternus ulkei</tp:taxon-name></italic> <bold>40</bold> Mouth part of <italic><tp:taxon-name>Microsternus tricolor</tp:taxon-name></italic> <bold>41</bold> Mouth part of <italic><tp:taxon-name>Microsternus perforatus</tp:taxon-name></italic> <bold>42</bold> Mouth part of <italic><tp:taxon-name>Neosternus higonius</tp:taxon-name></italic> <bold>43</bold> Mouth part of <italic><tp:taxon-name>Neosternus hisamatsui</tp:taxon-name></italic> <bold>44</bold>.</p></caption><graphic xmlns:xlink="http://www.w3.org/1999/xlink" xlink:href="ZooKeys-340-079-g012.jpg" position="float" orientation="portrait" xlink:type="simple"/></fig><fig id="F13" position="float" orientation="portrait"><label>Figures 45–49.</label><caption><p>Pronotum of <italic><tp:taxon-name>Microsternus ulkei</tp:taxon-name></italic> in dorsal view <bold>45</bold> Pronotum of <italic><tp:taxon-name>Microsternus tricolor</tp:taxon-name></italic> in dorsal view <bold>46</bold> Pronotum of <italic><tp:taxon-name>Microsternus perforatus</tp:taxon-name></italic> in dorsal view <bold>47</bold> Pronotum of <italic><tp:taxon-name>Neosternus higonius</tp:taxon-name></italic> in dorsal view <bold>48</bold> Pronotum of <italic><tp:taxon-name>Neosternus hisamatsui</tp:taxon-name></italic> in dorsal view <bold>49</bold>.</p></caption><graphic xmlns:xlink="http://www.w3.org/1999/xlink" xlink:href="ZooKeys-340-079-g013.jpg" position="float" orientation="portrait" xlink:type="simple"/></fig><fig id="F14" position="float" orientation="portrait"><label>Figures 50–54.</label><caption><p>Pronotum of <italic><tp:taxon-name>Microsternus ulkei</tp:taxon-name></italic> in lateral view <bold>50</bold> Pronotum of <italic><tp:taxon-name>Microsternus tricolor</tp:taxon-name></italic> in lateral view <bold>51</bold> Pronotum of <italic><tp:taxon-name>Microsternus perforatus</tp:taxon-name></italic> in lateral view <bold>52</bold> Pronotum of <italic><tp:taxon-name>Neosternus higonius</tp:taxon-name></italic> in lateral view <bold>53</bold> Pronotum of <italic><tp:taxon-name>Neosternus hisamatsui</tp:taxon-name></italic> in lateral view <bold>54</bold>.</p></caption><graphic xmlns:xlink="http://www.w3.org/1999/xlink" xlink:href="ZooKeys-340-079-g014.jpg" position="float" orientation="portrait" xlink:type="simple"/></fig><fig id="F15" position="float" orientation="portrait"><label>Figures 55–64.</label><caption><p>Flagellum of <italic><tp:taxon-name>Neosternus higonius</tp:taxon-name></italic> in lateral view <bold>55</bold> Flagellum of <italic><tp:taxon-name>Neosternus higonius</tp:taxon-name></italic> in dorsal view <bold>56</bold> Flagellum of <italic><tp:taxon-name>Neosternus hisamatsui</tp:taxon-name></italic> in lateral view <bold>57</bold> Flagellum of <italic><tp:taxon-name>Neosternus hisamatsui</tp:taxon-name></italic> in dorsal view <bold>58</bold> Flagellum of <italic><tp:taxon-name>Microsternus ulkei</tp:taxon-name></italic> in lateral view <bold>59</bold> Flagellum of <italic><tp:taxon-name>Microsternus ulkei</tp:taxon-name></italic> in dorsal view <bold>60</bold> Flagellum of <italic><tp:taxon-name>Microsternus tricolor</tp:taxon-name></italic> in lateral view <bold>61</bold> Flagellum of <italic><tp:taxon-name>Microsternus tricolor</tp:taxon-name></italic> in dorsal view <bold>62</bold> Flagellum of <italic><tp:taxon-name>Microsternus perforatus</tp:taxon-name></italic> in lateral view <bold>63</bold> Flagellum of <italic><tp:taxon-name>Microsternus perforatus</tp:taxon-name></italic> in dorsal view <bold>64</bold>. Scale=0.1mm (<bold>55–56</bold>), Scale=0.2mm (<bold>57–64</bold>).</p></caption><graphic xmlns:xlink="http://www.w3.org/1999/xlink" xlink:href="ZooKeys-340-079-g015.jpg" position="float" orientation="portrait" xlink:type="simple"/></fig><fig id="F18" position="float" orientation="portrait"><label>Figures 73–75.</label><caption><p>Habitat and adult feeding fungues of <italic><tp:taxon-name>Microsternus tricolor</tp:taxon-name></italic> <bold>73</bold> Habitat and adult feeding fungues of <italic><tp:taxon-name>Microsternus perforatus</tp:taxon-name></italic> <bold>74–75</bold>.</p></caption><graphic xmlns:xlink="http://www.w3.org/1999/xlink" xlink:href="ZooKeys-340-079-g018.jpg" position="float" orientation="portrait" xlink:type="simple"/></fig><fig id="F19" position="float" orientation="portrait"><label>Figures 76–78.</label><caption><p>Type material of <italic><tp:taxon-name>Neosternus higonius</tp:taxon-name></italic> <bold>76</bold> Type material of <italic><tp:taxon-name>Microsternus tricolor</tp:taxon-name></italic> <bold>77</bold> Type material of <italic><tp:taxon-name>Microsternus perforatus</tp:taxon-name></italic> <bold>78</bold>. (NHM).</p></caption><graphic xmlns:xlink="http://www.w3.org/1999/xlink" xlink:href="ZooKeys-340-079-g019.jpg" position="float" orientation="portrait" xlink:type="simple"/></fig></tp:treatment-sec></tp:taxon-treatment>
