# Supplementary material for: Genus Microsternus Lewis (1887) from China, with description of a new genus Neosternus from Asia (Coleoptera, Erotylidae, Dacnini)
Source: Zookeys. 2013 Oct 4;(340):79–106. doi: 10.3897/zookeys.340.6044 (PMC3800800; doi:10.3897/zookeys.340.6044)
Supplement: XML Treatment for Neosternus [file zookeys.340.6044-treatment5.xml]

<!DOCTYPE tp:taxon-treatment
  PUBLIC "-//TaxonX//DTD Taxonomic Treatment Publishing DTD v0 20100105//EN" "tax-treatment-NSO.dtd">
<tp:taxon-treatment xmlns:tp="http://www.plazi.org/taxpub"><tp:treatment-meta><mixed-citation publication-type="journal"><person-group><name><surname>Dai</surname><given-names>Cong-Chao</given-names></name><name><surname>Zhao</surname><given-names>Mei-Jun</given-names></name></person-group><article-title>Genus <italic>Microsternus</italic> Lewis (1887) from China, with description of a new genus <italic>Neosternus</italic> from Asia (Coleoptera, Erotylidae, Dacnini)</article-title><source>Zookeys</source><day>4</day><month>10</month><year>2013</year><volume>2013</volume><issue>340</issue><fpage>79</fpage><lpage>106</lpage><pub-id pub-id-type="doi">10.3897/zookeys.340.6044</pub-id></mixed-citation></tp:treatment-meta><tp:nomenclature><label>Genus</label><tp:taxon-name>
                        <tp:taxon-name-part taxon-name-part-type="genus">Neosternus</tp:taxon-name-part>
                        <object-id xmlns:xlink="http://www.w3.org/1999/xlink" xlink:type="simple">http://zoobank.org/1568C347-1E24-4D94-8DAB-4F603588102F</object-id>
                        <object-id xmlns:xlink="http://www.w3.org/1999/xlink" xlink:type="simple">http://species-id.net/wiki/Neosternus</object-id>
                    </tp:taxon-name><tp:taxon-authority>Dai &amp; Zhao</tp:taxon-authority><tp:taxon-status xmlns:xlink="http://www.w3.org/1999/xlink" xlink:type="simple">gen. n.</tp:taxon-status><xref ref-type="fig" rid="F10">Figs 34–37</xref><xref ref-type="fig" rid="F11">, 38–39</xref><xref ref-type="fig" rid="F12">, 43–44</xref><xref ref-type="fig" rid="F13">, 48–49</xref><xref ref-type="fig" rid="F14">, 53–54</xref><xref ref-type="fig" rid="F15">, 55–58</xref><xref ref-type="fig" rid="F16">, 65–68</xref><xref ref-type="fig" rid="F17">, 69–72</xref><xref ref-type="fig" rid="F19">, 76</xref></tp:nomenclature><tp:treatment-sec sec-type="Type species"><title>Type species.</title><p><italic><tp:taxon-name>Microsternus higonius</tp:taxon-name></italic> Lewis, 1887, here designated.</p></tp:treatment-sec><tp:treatment-sec sec-type="Description"><title>Description.</title><p>Body small, elongate oval (<xref ref-type="fig" rid="F10">Figs 34–37</xref>, <xref ref-type="fig" rid="F19">76</xref>), with legs short and robust, the tarsi cylindrical, 5-jointed, the four basal joints short, nearly equal in size and not at all dilated, the last joint long. Antennae not very long, the latter with a broad 3-jointed club. Eyes coarsely facetted. Maxillary and labial terminal palpomeres (<xref ref-type="fig" rid="F12">Figs 43</xref>, <xref ref-type="fig" rid="F12">44</xref>) acuminate, sensory area restricted to apex. Pronotum (<xref ref-type="fig" rid="F13">Figs 48</xref>, <xref ref-type="fig" rid="F13">49</xref>) arched, widest at base; narrowed from base to apex, with a deep sulcus along each side, which is broadly margined and the bordering gradually widened anteriorly, which formed thicken lines in lateral view (<xref ref-type="fig" rid="F14">Figs 53</xref>, <xref ref-type="fig" rid="F14">54</xref>); disk coarsely and sparsely punctured, except the impunctate medio-basal area, which is limited by an arched transverse row of coarse punctures. Prosternum (<xref ref-type="fig" rid="F11">Figs 38</xref>, <xref ref-type="fig" rid="F11">39</xref>) with median area including its process elevated in an elongate triangular plane, which is distinctly bordered by a ridge on both sides and shortly rounded-subtruncate in front. Mesosternum almost concealed by prosternal process. Metasternum with a pair of mesocoxal lines strongly divergent posteriorly. Abdomen without metacoxal lines on basal visible sternite. Elytra strongly convex.</p><fig id="F10" position="float" orientation="portrait"><label>Figures 34–37.</label><caption><p>Habitus of <italic><tp:taxon-name>Neosternus higonius</tp:taxon-name></italic> in dorsal and ventral view <bold>34–35</bold> Habitus of <italic><tp:taxon-name>Neosternus hisamatsui</tp:taxon-name></italic> in dorsal and ventral view <bold>36–37</bold>. Scale = 1 mm.</p></caption><graphic xmlns:xlink="http://www.w3.org/1999/xlink" xlink:href="ZooKeys-340-079-g010.jpg" position="float" orientation="portrait" xlink:type="simple"/></fig><fig id="F11" position="float" orientation="portrait"><label>Figures 38–39.</label><caption><p>Prosternum of <italic><tp:taxon-name>Neosternus higonius</tp:taxon-name></italic> <bold>38</bold> Prosternum of <italic><tp:taxon-name>Neosternus hisamatsui</tp:taxon-name></italic> <bold>39</bold>.</p></caption><graphic xmlns:xlink="http://www.w3.org/1999/xlink" xlink:href="ZooKeys-340-079-g011.jpg" position="float" orientation="portrait" xlink:type="simple"/></fig><fig id="F12" position="float" orientation="portrait"><label>Figures 40–44.</label><caption><p>Mouth part of <italic><tp:taxon-name>Microsternus ulkei</tp:taxon-name></italic> <bold>40</bold> Mouth part of <italic><tp:taxon-name>Microsternus tricolor</tp:taxon-name></italic> <bold>41</bold> Mouth part of <italic><tp:taxon-name>Microsternus perforatus</tp:taxon-name></italic> <bold>42</bold> Mouth part of <italic><tp:taxon-name>Neosternus higonius</tp:taxon-name></italic> <bold>43</bold> Mouth part of <italic><tp:taxon-name>Neosternus hisamatsui</tp:taxon-name></italic> <bold>44</bold>.</p></caption><graphic xmlns:xlink="http://www.w3.org/1999/xlink" xlink:href="ZooKeys-340-079-g012.jpg" position="float" orientation="portrait" xlink:type="simple"/></fig><fig id="F13" position="float" orientation="portrait"><label>Figures 45–49.</label><caption><p>Pronotum of <italic><tp:taxon-name>Microsternus ulkei</tp:taxon-name></italic> in dorsal view <bold>45</bold> Pronotum of <italic><tp:taxon-name>Microsternus tricolor</tp:taxon-name></italic> in dorsal view <bold>46</bold> Pronotum of <italic><tp:taxon-name>Microsternus perforatus</tp:taxon-name></italic> in dorsal view <bold>47</bold> Pronotum of <italic><tp:taxon-name>Neosternus higonius</tp:taxon-name></italic> in dorsal view <bold>48</bold> Pronotum of <italic><tp:taxon-name>Neosternus hisamatsui</tp:taxon-name></italic> in dorsal view <bold>49</bold>.</p></caption><graphic xmlns:xlink="http://www.w3.org/1999/xlink" xlink:href="ZooKeys-340-079-g013.jpg" position="float" orientation="portrait" xlink:type="simple"/></fig><fig id="F14" position="float" orientation="portrait"><label>Figures 50–54.</label><caption><p>Pronotum of <italic><tp:taxon-name>Microsternus ulkei</tp:taxon-name></italic> in lateral view <bold>50</bold> Pronotum of <italic><tp:taxon-name>Microsternus tricolor</tp:taxon-name></italic> in lateral view <bold>51</bold> Pronotum of <italic><tp:taxon-name>Microsternus perforatus</tp:taxon-name></italic> in lateral view <bold>52</bold> Pronotum of <italic><tp:taxon-name>Neosternus higonius</tp:taxon-name></italic> in lateral view <bold>53</bold> Pronotum of <italic><tp:taxon-name>Neosternus hisamatsui</tp:taxon-name></italic> in lateral view <bold>54</bold>.</p></caption><graphic xmlns:xlink="http://www.w3.org/1999/xlink" xlink:href="ZooKeys-340-079-g014.jpg" position="float" orientation="portrait" xlink:type="simple"/></fig><fig id="F15" position="float" orientation="portrait"><label>Figures 55–64.</label><caption><p>Flagellum of <italic><tp:taxon-name>Neosternus higonius</tp:taxon-name></italic> in lateral view <bold>55</bold> Flagellum of <italic><tp:taxon-name>Neosternus higonius</tp:taxon-name></italic> in dorsal view <bold>56</bold> Flagellum of <italic><tp:taxon-name>Neosternus hisamatsui</tp:taxon-name></italic> in lateral view <bold>57</bold> Flagellum of <italic><tp:taxon-name>Neosternus hisamatsui</tp:taxon-name></italic> in dorsal view <bold>58</bold> Flagellum of <italic><tp:taxon-name>Microsternus ulkei</tp:taxon-name></italic> in lateral view <bold>59</bold> Flagellum of <italic><tp:taxon-name>Microsternus ulkei</tp:taxon-name></italic> in dorsal view <bold>60</bold> Flagellum of <italic><tp:taxon-name>Microsternus tricolor</tp:taxon-name></italic> in lateral view <bold>61</bold> Flagellum of <italic><tp:taxon-name>Microsternus tricolor</tp:taxon-name></italic> in dorsal view <bold>62</bold> Flagellum of <italic><tp:taxon-name>Microsternus perforatus</tp:taxon-name></italic> in lateral view <bold>63</bold> Flagellum of <italic><tp:taxon-name>Microsternus perforatus</tp:taxon-name></italic> in dorsal view <bold>64</bold>. Scale=0.1mm (<bold>55–56</bold>), Scale=0.2mm (<bold>57–64</bold>).</p></caption><graphic xmlns:xlink="http://www.w3.org/1999/xlink" xlink:href="ZooKeys-340-079-g015.jpg" position="float" orientation="portrait" xlink:type="simple"/></fig><fig id="F16" position="float" orientation="portrait"><label>Figures 65–68.</label><caption><p>Male genitalia of <italic><tp:taxon-name>Neosternus higonius</tp:taxon-name></italic> in lateral view <bold>65</bold> Internal sac of <italic><tp:taxon-name>Neosternus higonius</tp:taxon-name></italic> in lateral view <bold>66</bold> Dorsal lobe of <italic><tp:taxon-name>Neosternus higonius</tp:taxon-name></italic> in dorsal view <bold>6</bold>, Ventral lobe of <italic><tp:taxon-name>Neosternus higonius</tp:taxon-name></italic> in dorsal view <bold>68</bold>. Scale=0.5mm (<bold>65</bold>), Scale=0.2mm (<bold>66</bold>, <bold>67</bold>), Scale=0.05mm (<bold>68</bold>).</p></caption><graphic xmlns:xlink="http://www.w3.org/1999/xlink" xlink:href="ZooKeys-340-079-g016.jpg" position="float" orientation="portrait" xlink:type="simple"/></fig><fig id="F17" position="float" orientation="portrait"><label>Figures 69–72.</label><caption><p>Male genitalia of <italic><tp:taxon-name>Neosternus hisamatsui</tp:taxon-name></italic> in lateral view <bold>69</bold> Dorsal lobe of <italic><tp:taxon-name>Neosternus hisamatsui</tp:taxon-name></italic> in dorsal view <bold>70</bold> Female genitalia of <italic><tp:taxon-name>Neosternus hisamatsui</tp:taxon-name></italic> in dorsal view <bold>71</bold> Female spermatheca of <italic><tp:taxon-name>Neosternus hisamatsui</tp:taxon-name></italic> <bold>72</bold>. Scale=1mm (<bold>72</bold>), Scale=0.3mm (<bold>69</bold>), Scale=0.2mm (<bold>70</bold>), Scale=0.1mm (<bold>71</bold>).</p></caption><graphic xmlns:xlink="http://www.w3.org/1999/xlink" xlink:href="ZooKeys-340-079-g017.jpg" position="float" orientation="portrait" xlink:type="simple"/></fig><fig id="F18" position="float" orientation="portrait"><label>Figures 73–75.</label><caption><p>Habitat and adult feeding fungues of <italic><tp:taxon-name>Microsternus tricolor</tp:taxon-name></italic> <bold>73</bold> Habitat and adult feeding fungues of <italic><tp:taxon-name>Microsternus perforatus</tp:taxon-name></italic> <bold>74–75</bold>.</p></caption><graphic xmlns:xlink="http://www.w3.org/1999/xlink" xlink:href="ZooKeys-340-079-g018.jpg" position="float" orientation="portrait" xlink:type="simple"/></fig><fig id="F19" position="float" orientation="portrait"><label>Figures 76–78.</label><caption><p>Type material of <italic><tp:taxon-name>Neosternus higonius</tp:taxon-name></italic> <bold>76</bold> Type material of <italic><tp:taxon-name>Microsternus tricolor</tp:taxon-name></italic> <bold>77</bold> Type material of <italic><tp:taxon-name>Microsternus perforatus</tp:taxon-name></italic> <bold>78</bold>. (NHM).</p></caption><graphic xmlns:xlink="http://www.w3.org/1999/xlink" xlink:href="ZooKeys-340-079-g019.jpg" position="float" orientation="portrait" xlink:type="simple"/></fig></tp:treatment-sec><tp:treatment-sec sec-type="Distribution"><title>Distribution.</title><p>China, Japan.</p></tp:treatment-sec><tp:treatment-sec sec-type="Diagnosis"><title>Diagnosis.</title><p>This new genus can be distinguished from <!--PageBreak--><italic><tp:taxon-name>Microsternus</tp:taxon-name></italic> by body elongate oval, head without the pit posterior to the postmandibular lobes, pronotum with a deep sulcus along each side, which is broadly margined in lateral view, male genitalia with flagellum bearing a arched mass on apical quarter (<xref ref-type="fig" rid="F15">Figs 55–58</xref>). <italic><tp:taxon-name>Microsternus</tp:taxon-name></italic> body elongate, head with the pit posterior to the postmandibular lobes, pronotum without a deep sulcus along each side and narrowly margined in lateral view, male genitalia with flagellum bearing a straight mass on apical quarter (<xref ref-type="fig" rid="F15">Figs 59–64</xref>).</p><!--PageBreak--></tp:treatment-sec><tp:treatment-sec sec-type="Etymology"><title>Etymology.</title><p>As a uniquely new group within <tp:taxon-name>Dacnini</tp:taxon-name>, the generic name is derived from <italic><tp:taxon-name>Microsternus</tp:taxon-name></italic>, it is appropriate to call the genus “New <italic>sternus</italic>”, and to abbreviate and combine the roots into a single word. The gender is masculine.</p></tp:treatment-sec><tp:treatment-sec sec-type="Key to species of genus Neosternus"><title>Key to species of genus <italic><tp:taxon-name>Neosternus</tp:taxon-name></italic></title><table-wrap content-type="key" position="anchor" orientation="portrait"><table><tbody><tr><td rowspan="1" colspan="1">1</td><td rowspan="1" colspan="1">Pronotum entirely reddish-brown, without markings</td><td rowspan="1" colspan="1"><italic><tp:taxon-name>Neosternushisamatsui</tp:taxon-name></italic> (Nakane)</td></tr><tr><td rowspan="1" colspan="1">–</td><td rowspan="1" colspan="1">Pronotum black or reddish-brown, with markings</td><td rowspan="1" colspan="1">2</td></tr><tr><td rowspan="1" colspan="1">2</td><td rowspan="1" colspan="1">Pronotum black, with a pair of red markings</td><td rowspan="1" colspan="1"><italic><tp:taxon-name>Neosternushigonius</tp:taxon-name></italic> (Lewis)</td></tr><tr><td rowspan="1" colspan="1">–</td><td rowspan="1" colspan="1">Pronotum reddish-brown, with a subtriangular black marking at each side of median part of anterior area and also a pair of transverse black markings at middle of base</td><td rowspan="1" colspan="1"><italic><tp:taxon-name>Neosternustaiwanus</tp:taxon-name></italic> (Chûjô)</td></tr></tbody></table></table-wrap></tp:treatment-sec></tp:taxon-treatment>
