# Supplementary material for: Genus Microsternus Lewis (1887) from China, with description of a new genus Neosternus from Asia (Coleoptera, Erotylidae, Dacnini)
Source: Zookeys. 2013 Oct 4;(340):79–106. doi: 10.3897/zookeys.340.6044 (PMC3800800; doi:10.3897/zookeys.340.6044)
Supplement: XML Treatment for Neosternus higonius [file zookeys.340.6044-treatment6.xml]

<!DOCTYPE tp:taxon-treatment
  PUBLIC "-//TaxonX//DTD Taxonomic Treatment Publishing DTD v0 20100105//EN" "tax-treatment-NSO.dtd">
<tp:taxon-treatment xmlns:tp="http://www.plazi.org/taxpub"><tp:treatment-meta><mixed-citation publication-type="journal"><person-group><name><surname>Dai</surname><given-names>Cong-Chao</given-names></name><name><surname>Zhao</surname><given-names>Mei-Jun</given-names></name></person-group><article-title>Genus <italic>Microsternus</italic> Lewis (1887) from China, with description of a new genus <italic>Neosternus</italic> from Asia (Coleoptera, Erotylidae, Dacnini)</article-title><source>Zookeys</source><day>4</day><month>10</month><year>2013</year><volume>2013</volume><issue>340</issue><fpage>79</fpage><lpage>106</lpage><pub-id pub-id-type="doi">10.3897/zookeys.340.6044</pub-id></mixed-citation></tp:treatment-meta><tp:nomenclature><tp:taxon-name>
                        <tp:taxon-name-part taxon-name-part-type="genus">Neosternus</tp:taxon-name-part>
                        <tp:taxon-name-part taxon-name-part-type="species">higonius</tp:taxon-name-part>
                        <object-id xmlns:xlink="http://www.w3.org/1999/xlink" xlink:type="simple">http://species-id.net/wiki/Neosternus_higonius</object-id>
                    </tp:taxon-name><tp:taxon-authority>(Lewis, 1887)</tp:taxon-authority><tp:taxon-status xmlns:xlink="http://www.w3.org/1999/xlink" xlink:type="simple">comb. n.</tp:taxon-status><xref ref-type="fig" rid="F10">Figs 34–35</xref><xref ref-type="fig" rid="F11">, 38</xref><xref ref-type="fig" rid="F12">, 43</xref><xref ref-type="fig" rid="F13">, 48</xref><xref ref-type="fig" rid="F14">, 53</xref><xref ref-type="fig" rid="F15">, 55–56</xref><xref ref-type="fig" rid="F16">, 65–68</xref><xref ref-type="fig" rid="F19">, 76</xref><tp:nomenclature-citation-list><tp:nomenclature-citation><tp:taxon-name>Microsternus higonius</tp:taxon-name><comment> Lewis, 1887.</comment></tp:nomenclature-citation></tp:nomenclature-citation-list></tp:nomenclature><tp:treatment-sec sec-type="Material examined"><title>Material examined.</title><p><bold>CHINA: Fujian Prov.:</bold> 1♂, Wuyishan City, Guadun village, <named-content xmlns:xlink="http://www.w3.org/1999/xlink" content-type="dwc:verbatimCoordinates" xlink:type="simple">27°44'N, 117°38'E</named-content>, alt. 1200 m, 29.V.2012, Peng &amp; Dai leg. (SNUC)</p></tp:treatment-sec><tp:treatment-sec sec-type="Description"><title>Description.</title><p>Body (<xref ref-type="fig" rid="F10">Figs 34</xref>, <xref ref-type="fig" rid="F10">35</xref>, <xref ref-type="fig" rid="F19">76</xref>) elongate oval, length: 2.2–3.0 mm; width: 1.1–1.4 mm. Head and elytra reddish-brown; pronotum general black with reddish-brown sides; legs, palpi and base of antennae reddish-brown. Each elytron with three or four black bands.</p><!--PageBreak--><p>Head width between eyes = 8 times eye diameter in dorsal view; punctation coarse, sparse, separated by 3-4 puncture diameters; epistome truncate, lacking marginal line on anterior margin; stridulatory files not evident. Eyes coarsely facetted. Antennomere III about 1.8 times as long as IV; antennomere VIII slightly wider than VII, about 1.2 times as wide as long; antennomere IX trapezoidal; antennomere X transverse; antennomere XI almost elliptic; relative lengths of antennomeres II–XI: 15: 18: 10: 10: 10: 10: 10: 14: 15: 17. Maxillary and labial terminal palpomeres acuminate, sensory area restricted to apex. Mentum broad with anterior projection, almost triangular, slightly more than 3.5 times wider than long.</p><p>Pronotum arched, widest at base (pl/pw = 0.55); narrowed from base to apex, with a deep sulcus along each side, which is broadly margined and the bordering gradually widened anteriorly (<xref ref-type="fig" rid="F13">Fig. 48</xref>), which formed thicken lines in lateral view (<xref ref-type="fig" rid="F14">Fig. 53</xref>); disk <!--PageBreak-->coarsely and sparsely punctured, except the impunctate medio-basal area, which is limited by an arched transverse row of coarse punctures.</p><p>Prosternum (<xref ref-type="fig" rid="F11">Fig. 38</xref>) with median area including its process elevated in an elongate triangular plane, which is distinctly bordered by a ridge on both sides and shortly rounded-subtruncate in front, bearing a few fine punctures; sides rugose, coarsely and densely punctured. Mesosternum almost concealed by prosternal process, impunctate as the mesepisterna, which is somewhat concave. Metasternum rather sparsely and strongly punctured on lateral areas, some finer punctures on median area, with a pair of mesocoxal lines strongly divergent posteriorly. Abdomen rather strongly and closely punctured, but median areas of four basal visible sternites and medio-basal area of last visible sternite with few punctures respectively; without metacoxal lines on basal visible sternite. Legs rather robust.</p><!--PageBreak--><p>Scutellum pentagonal, with each corner rounded, flattish and almost impunctate on surface.</p><p>Elytra strongly convex, with eight striae of distinct punctures on each elytron and each interstice with a row of extremely fine punctures.</p><!--PageBreak--><p>Male genitalia (<xref ref-type="fig" rid="F16">Fig. 65</xref>) with flagellum (<xref ref-type="fig" rid="F16">Fig. 66</xref>) curved, bearing a dorsal, arched, cartilaginous mass on apical quarter; flagellar apex acute with a well-separated ventral process; dorsal lobe of internal sac with separated front and triangular end (<xref ref-type="fig" rid="F16">Fig. 67</xref>); ventral lobe of internal sac trident-like (<xref ref-type="fig" rid="F16">Fig. 68</xref>).</p></tp:treatment-sec><tp:treatment-sec sec-type="Distribution"><title>Distribution.</title><p>China, Japan.</p></tp:treatment-sec><tp:treatment-sec sec-type="Diagnosis"><title>Diagnosis.</title><p>Characterized by its small body and black pronotum.</p><!--PageBreak--></tp:treatment-sec><tp:treatment-sec><!--Section generated to contain objects referenced in tp:taxon-treatment.--><fig id="F10" position="float" orientation="portrait"><label>Figures 34–37.</label><caption><p>Habitus of <italic><tp:taxon-name>Neosternus higonius</tp:taxon-name></italic> in dorsal and ventral view <bold>34–35</bold> Habitus of <italic><tp:taxon-name>Neosternus hisamatsui</tp:taxon-name></italic> in dorsal and ventral view <bold>36–37</bold>. Scale = 1 mm.</p></caption><graphic xmlns:xlink="http://www.w3.org/1999/xlink" xlink:href="ZooKeys-340-079-g010.jpg" position="float" orientation="portrait" xlink:type="simple"/></fig><fig id="F11" position="float" orientation="portrait"><label>Figures 38–39.</label><caption><p>Prosternum of <italic><tp:taxon-name>Neosternus higonius</tp:taxon-name></italic> <bold>38</bold> Prosternum of <italic><tp:taxon-name>Neosternus hisamatsui</tp:taxon-name></italic> <bold>39</bold>.</p></caption><graphic xmlns:xlink="http://www.w3.org/1999/xlink" xlink:href="ZooKeys-340-079-g011.jpg" position="float" orientation="portrait" xlink:type="simple"/></fig><fig id="F12" position="float" orientation="portrait"><label>Figures 40–44.</label><caption><p>Mouth part of <italic><tp:taxon-name>Microsternus ulkei</tp:taxon-name></italic> <bold>40</bold> Mouth part of <italic><tp:taxon-name>Microsternus tricolor</tp:taxon-name></italic> <bold>41</bold> Mouth part of <italic><tp:taxon-name>Microsternus perforatus</tp:taxon-name></italic> <bold>42</bold> Mouth part of <italic><tp:taxon-name>Neosternus higonius</tp:taxon-name></italic> <bold>43</bold> Mouth part of <italic><tp:taxon-name>Neosternus hisamatsui</tp:taxon-name></italic> <bold>44</bold>.</p></caption><graphic xmlns:xlink="http://www.w3.org/1999/xlink" xlink:href="ZooKeys-340-079-g012.jpg" position="float" orientation="portrait" xlink:type="simple"/></fig><fig id="F13" position="float" orientation="portrait"><label>Figures 45–49.</label><caption><p>Pronotum of <italic><tp:taxon-name>Microsternus ulkei</tp:taxon-name></italic> in dorsal view <bold>45</bold> Pronotum of <italic><tp:taxon-name>Microsternus tricolor</tp:taxon-name></italic> in dorsal view <bold>46</bold> Pronotum of <italic><tp:taxon-name>Microsternus perforatus</tp:taxon-name></italic> in dorsal view <bold>47</bold> Pronotum of <italic><tp:taxon-name>Neosternus higonius</tp:taxon-name></italic> in dorsal view <bold>48</bold> Pronotum of <italic><tp:taxon-name>Neosternus hisamatsui</tp:taxon-name></italic> in dorsal view <bold>49</bold>.</p></caption><graphic xmlns:xlink="http://www.w3.org/1999/xlink" xlink:href="ZooKeys-340-079-g013.jpg" position="float" orientation="portrait" xlink:type="simple"/></fig><fig id="F14" position="float" orientation="portrait"><label>Figures 50–54.</label><caption><p>Pronotum of <italic><tp:taxon-name>Microsternus ulkei</tp:taxon-name></italic> in lateral view <bold>50</bold> Pronotum of <italic><tp:taxon-name>Microsternus tricolor</tp:taxon-name></italic> in lateral view <bold>51</bold> Pronotum of <italic><tp:taxon-name>Microsternus perforatus</tp:taxon-name></italic> in lateral view <bold>52</bold> Pronotum of <italic><tp:taxon-name>Neosternus higonius</tp:taxon-name></italic> in lateral view <bold>53</bold> Pronotum of <italic><tp:taxon-name>Neosternus hisamatsui</tp:taxon-name></italic> in lateral view <bold>54</bold>.</p></caption><graphic xmlns:xlink="http://www.w3.org/1999/xlink" xlink:href="ZooKeys-340-079-g014.jpg" position="float" orientation="portrait" xlink:type="simple"/></fig><fig id="F15" position="float" orientation="portrait"><label>Figures 55–64.</label><caption><p>Flagellum of <italic><tp:taxon-name>Neosternus higonius</tp:taxon-name></italic> in lateral view <bold>55</bold> Flagellum of <italic><tp:taxon-name>Neosternus higonius</tp:taxon-name></italic> in dorsal view <bold>56</bold> Flagellum of <italic><tp:taxon-name>Neosternus hisamatsui</tp:taxon-name></italic> in lateral view <bold>57</bold> Flagellum of <italic><tp:taxon-name>Neosternus hisamatsui</tp:taxon-name></italic> in dorsal view <bold>58</bold> Flagellum of <italic><tp:taxon-name>Microsternus ulkei</tp:taxon-name></italic> in lateral view <bold>59</bold> Flagellum of <italic><tp:taxon-name>Microsternus ulkei</tp:taxon-name></italic> in dorsal view <bold>60</bold> Flagellum of <italic><tp:taxon-name>Microsternus tricolor</tp:taxon-name></italic> in lateral view <bold>61</bold> Flagellum of <italic><tp:taxon-name>Microsternus tricolor</tp:taxon-name></italic> in dorsal view <bold>62</bold> Flagellum of <italic><tp:taxon-name>Microsternus perforatus</tp:taxon-name></italic> in lateral view <bold>63</bold> Flagellum of <italic><tp:taxon-name>Microsternus perforatus</tp:taxon-name></italic> in dorsal view <bold>64</bold>. Scale=0.1mm (<bold>55–56</bold>), Scale=0.2mm (<bold>57–64</bold>).</p></caption><graphic xmlns:xlink="http://www.w3.org/1999/xlink" xlink:href="ZooKeys-340-079-g015.jpg" position="float" orientation="portrait" xlink:type="simple"/></fig><fig id="F16" position="float" orientation="portrait"><label>Figures 65–68.</label><caption><p>Male genitalia of <italic><tp:taxon-name>Neosternus higonius</tp:taxon-name></italic> in lateral view <bold>65</bold> Internal sac of <italic><tp:taxon-name>Neosternus higonius</tp:taxon-name></italic> in lateral view <bold>66</bold> Dorsal lobe of <italic><tp:taxon-name>Neosternus higonius</tp:taxon-name></italic> in dorsal view <bold>6</bold>, Ventral lobe of <italic><tp:taxon-name>Neosternus higonius</tp:taxon-name></italic> in dorsal view <bold>68</bold>. Scale=0.5mm (<bold>65</bold>), Scale=0.2mm (<bold>66</bold>, <bold>67</bold>), Scale=0.05mm (<bold>68</bold>).</p></caption><graphic xmlns:xlink="http://www.w3.org/1999/xlink" xlink:href="ZooKeys-340-079-g016.jpg" position="float" orientation="portrait" xlink:type="simple"/></fig><fig id="F19" position="float" orientation="portrait"><label>Figures 76–78.</label><caption><p>Type material of <italic><tp:taxon-name>Neosternus higonius</tp:taxon-name></italic> <bold>76</bold> Type material of <italic><tp:taxon-name>Microsternus tricolor</tp:taxon-name></italic> <bold>77</bold> Type material of <italic><tp:taxon-name>Microsternus perforatus</tp:taxon-name></italic> <bold>78</bold>. (NHM).</p></caption><graphic xmlns:xlink="http://www.w3.org/1999/xlink" xlink:href="ZooKeys-340-079-g019.jpg" position="float" orientation="portrait" xlink:type="simple"/></fig></tp:treatment-sec></tp:taxon-treatment>
