# Supplementary material for: Genus Microsternus Lewis (1887) from China, with description of a new genus Neosternus from Asia (Coleoptera, Erotylidae, Dacnini)
Source: Zookeys. 2013 Oct 4;(340):79–106. doi: 10.3897/zookeys.340.6044 (PMC3800800; doi:10.3897/zookeys.340.6044)
Supplement: XML Treatment for Neosternus hisamatsui [file zookeys.340.6044-treatment7.xml]

<!DOCTYPE tp:taxon-treatment
  PUBLIC "-//TaxonX//DTD Taxonomic Treatment Publishing DTD v0 20100105//EN" "tax-treatment-NSO.dtd">
<tp:taxon-treatment xmlns:tp="http://www.plazi.org/taxpub"><tp:treatment-meta><mixed-citation publication-type="journal"><person-group><name><surname>Dai</surname><given-names>Cong-Chao</given-names></name><name><surname>Zhao</surname><given-names>Mei-Jun</given-names></name></person-group><article-title>Genus <italic>Microsternus</italic> Lewis (1887) from China, with description of a new genus <italic>Neosternus</italic> from Asia (Coleoptera, Erotylidae, Dacnini)</article-title><source>Zookeys</source><day>4</day><month>10</month><year>2013</year><volume>2013</volume><issue>340</issue><fpage>79</fpage><lpage>106</lpage><pub-id pub-id-type="doi">10.3897/zookeys.340.6044</pub-id></mixed-citation></tp:treatment-meta><tp:nomenclature><tp:taxon-name>
                        <tp:taxon-name-part taxon-name-part-type="genus">Neosternus</tp:taxon-name-part>
                        <tp:taxon-name-part taxon-name-part-type="species">hisamatsui</tp:taxon-name-part>
                        <object-id xmlns:xlink="http://www.w3.org/1999/xlink" xlink:type="simple">http://species-id.net/wiki/Neosternus_hisamatsui</object-id>
                    </tp:taxon-name><tp:taxon-authority>(Nakane, 1982)</tp:taxon-authority><tp:taxon-status xmlns:xlink="http://www.w3.org/1999/xlink" xlink:type="simple">comb. n.</tp:taxon-status><xref ref-type="fig" rid="F10">Figs 36–37</xref><xref ref-type="fig" rid="F11">, 39</xref><xref ref-type="fig" rid="F12">, 44</xref><xref ref-type="fig" rid="F13">, 49</xref><xref ref-type="fig" rid="F14">, 54</xref><xref ref-type="fig" rid="F15">, 57–58</xref><xref ref-type="fig" rid="F17">, 69–72</xref><tp:nomenclature-citation-list><tp:nomenclature-citation><tp:taxon-name>Microsternus hisamatsui</tp:taxon-name><comment> Nakane, 1982</comment></tp:nomenclature-citation></tp:nomenclature-citation-list></tp:nomenclature><tp:treatment-sec sec-type="Material examined"><title>Material examined.</title><p><bold>CHINA: CHINA: Guangxi Prov.:</bold> 3♂♂, 2♀♀, Shangsi County, Mt. Shiwandashan, <named-content xmlns:xlink="http://www.w3.org/1999/xlink" content-type="dwc:verbatimCoordinates" xlink:type="simple">21°54'N, 107°53'E</named-content>, alt. 300–500 m, 25.IV.2011, PENG, ZHAI &amp; ZHU leg. (SNUC); 1♂, Shangsi County, Mt. Shiwandashan, <named-content xmlns:xlink="http://www.w3.org/1999/xlink" content-type="dwc:verbatimCoordinates" xlink:type="simple">21°54'N, 107°53'E</named-content>, alt. 300–500 m, 4.V.2011, Liang Tang leg. (SNUC)</p></tp:treatment-sec><tp:treatment-sec sec-type="Description"><title>Description.</title><p>Body (<xref ref-type="fig" rid="F10">Figs 36</xref>, <xref ref-type="fig" rid="F10">37</xref>) elongate oval, length: 2.4–3.0 mm; width: 1.2–1.4 mm. Head and elytra reddish-brown; pronotum general reddish-brown; legs, palpi and base of antennae reddish-brown. Each elytron with two to four black bands.</p><!--PageBreak--><p>Head width between eyes = 8 times eye diameter in dorsal view; punctation coarse, sparse, separated by 3-4 puncture diameters; epistome truncate, lacking marginal line on anterior margin; stridulatory files not evident. Eyes coarsely facetted. Antennomere III about 1.8 times as long as IV; antennomere VIII slightly wider than VII, about 1.2 times as wide as long; antennomere IX trapezoidal; antennomere X transverse; antennomere XI almost elliptic; relative lengths of antennomeres II–XI: 15: 18: 10: 10: 10: 10: 10: 14: 15: 17. Maxillary and labial terminal palpomeres acuminate, sensory area restricted to apex. Mentum broad with anterior projection, almost triangular, slightly more than 3.5 times wider than long.</p><!--PageBreak--><!--PageBreak--><p>Pronotum arched, widest at base (pl/pw = 0.55); narrowed from base to apex, with a deep sulcus along each side, which is broadly margined and the bordering gradually widened anteriorly (<xref ref-type="fig" rid="F13">Fig. 49</xref>), which formed thicken lines in lateral view (<xref ref-type="fig" rid="F14">Fig. 54</xref>); disk coarsely and sparsely punctured, except the impunctate medio-basal area, which is limited by an arched transverse row of coarse punctures.</p><p>Prosternum (<xref ref-type="fig" rid="F11">Fig. 39</xref>) with median area including its process elevated in an elongate triangular plane, which is distinctly bordered by a ridge on both sides and shortly rounded-subtruncate in front, bearing a few fine punctures; sides rugose, coarsely and densely punctured. Mesosternum almost conceled by prosternal process, impunctate as the mesepisterna, which is somewhat concave. Metasternum rather sparsely and strongly punctured on lateral areas, some finer punctures on median area, with a pair of mesocoxal lines strongly divergent posteriorly. Abdomen rather strongly and closely punctured, but median areas of four basal visible sternites and medio-basal area of last visible sternite with few punctures respectively; without metacoxal lines on basal visible sternite. Legs rather robust.</p><p>Scutellum pentagonal, with each corner rounded, flattish and almost impunctate on surface.</p><p>Elytra strongly convex, with eight striae of distinct punctures on each elytron and each interstice with a row of extremely fine punctures.</p><p>Male genitalia (<xref ref-type="fig" rid="F17">Fig. 69</xref>) with flagellum (<xref ref-type="fig" rid="F15">Figs 57–58</xref>) curved, bearing a dorsal, arched, cartilaginous mass on apical quarter; flagellar apex acute with a well-separated ventral process; dorsal lobe (<xref ref-type="fig" rid="F17">Fig. 70</xref>) of internal sac with separated front and triangular end; ventral lobe of internal sac trident-like.</p><p>Female genitalia (<xref ref-type="fig" rid="F17">Fig. 72</xref>) and spermatheca (<xref ref-type="fig" rid="F17">Fig. 71</xref>) simple.</p></tp:treatment-sec><tp:treatment-sec sec-type="Distribution"><title>Distribution.</title><p>China, Japan.</p></tp:treatment-sec><tp:treatment-sec sec-type="Diagnosis"><title>Diagnosis.</title><p>Characterized by its small body and entirely reddish-brown pronotum.</p><!--PageBreak--></tp:treatment-sec><tp:treatment-sec sec-type="Comment"><title>Comment.</title><p><italic><tp:taxon-name>Neosternus hisamatsui</tp:taxon-name></italic> Nakane is similar to <italic><tp:taxon-name>Neosternus higonius</tp:taxon-name></italic> Lewis in the form and color pattern of the body. <italic><tp:taxon-name>Neosternus hisamatsui</tp:taxon-name></italic> can be distinguished from <italic><tp:taxon-name>Neosternus higonius</tp:taxon-name></italic> by the pronotum entirely reddish-brown. <italic><tp:taxon-name>Neosternus higonius</tp:taxon-name></italic> has pronotum black with reddish-brown sides. Though the male genitalia and dorsal lobe of internal sac of <italic><tp:taxon-name>Neosternus higonius</tp:taxon-name></italic> is similar to <italic><tp:taxon-name>Neosternus hisamatsui</tp:taxon-name></italic>, with only one specimen of <italic><tp:taxon-name>Neosternus higonius</tp:taxon-name></italic> available and no Japanese specimens, we can’t consider <italic><tp:taxon-name>Neosternus hisamatsui</tp:taxon-name></italic> as a synonym of <italic><tp:taxon-name>Neosternus higonius</tp:taxon-name></italic>. This should be considered after maor materials are available for study.</p></tp:treatment-sec><tp:treatment-sec><!--Section generated to contain objects referenced in tp:taxon-treatment.--><fig id="F10" position="float" orientation="portrait"><label>Figures 34–37.</label><caption><p>Habitus of <italic><tp:taxon-name>Neosternus higonius</tp:taxon-name></italic> in dorsal and ventral view <bold>34–35</bold> Habitus of <italic><tp:taxon-name>Neosternus hisamatsui</tp:taxon-name></italic> in dorsal and ventral view <bold>36–37</bold>. Scale = 1 mm.</p></caption><graphic xmlns:xlink="http://www.w3.org/1999/xlink" xlink:href="ZooKeys-340-079-g010.jpg" position="float" orientation="portrait" xlink:type="simple"/></fig><fig id="F11" position="float" orientation="portrait"><label>Figures 38–39.</label><caption><p>Prosternum of <italic><tp:taxon-name>Neosternus higonius</tp:taxon-name></italic> <bold>38</bold> Prosternum of <italic><tp:taxon-name>Neosternus hisamatsui</tp:taxon-name></italic> <bold>39</bold>.</p></caption><graphic xmlns:xlink="http://www.w3.org/1999/xlink" xlink:href="ZooKeys-340-079-g011.jpg" position="float" orientation="portrait" xlink:type="simple"/></fig><fig id="F12" position="float" orientation="portrait"><label>Figures 40–44.</label><caption><p>Mouth part of <italic><tp:taxon-name>Microsternus ulkei</tp:taxon-name></italic> <bold>40</bold> Mouth part of <italic><tp:taxon-name>Microsternus tricolor</tp:taxon-name></italic> <bold>41</bold> Mouth part of <italic><tp:taxon-name>Microsternus perforatus</tp:taxon-name></italic> <bold>42</bold> Mouth part of <italic><tp:taxon-name>Neosternus higonius</tp:taxon-name></italic> <bold>43</bold> Mouth part of <italic><tp:taxon-name>Neosternus hisamatsui</tp:taxon-name></italic> <bold>44</bold>.</p></caption><graphic xmlns:xlink="http://www.w3.org/1999/xlink" xlink:href="ZooKeys-340-079-g012.jpg" position="float" orientation="portrait" xlink:type="simple"/></fig><fig id="F13" position="float" orientation="portrait"><label>Figures 45–49.</label><caption><p>Pronotum of <italic><tp:taxon-name>Microsternus ulkei</tp:taxon-name></italic> in dorsal view <bold>45</bold> Pronotum of <italic><tp:taxon-name>Microsternus tricolor</tp:taxon-name></italic> in dorsal view <bold>46</bold> Pronotum of <italic><tp:taxon-name>Microsternus perforatus</tp:taxon-name></italic> in dorsal view <bold>47</bold> Pronotum of <italic><tp:taxon-name>Neosternus higonius</tp:taxon-name></italic> in dorsal view <bold>48</bold> Pronotum of <italic><tp:taxon-name>Neosternus hisamatsui</tp:taxon-name></italic> in dorsal view <bold>49</bold>.</p></caption><graphic xmlns:xlink="http://www.w3.org/1999/xlink" xlink:href="ZooKeys-340-079-g013.jpg" position="float" orientation="portrait" xlink:type="simple"/></fig><fig id="F14" position="float" orientation="portrait"><label>Figures 50–54.</label><caption><p>Pronotum of <italic><tp:taxon-name>Microsternus ulkei</tp:taxon-name></italic> in lateral view <bold>50</bold> Pronotum of <italic><tp:taxon-name>Microsternus tricolor</tp:taxon-name></italic> in lateral view <bold>51</bold> Pronotum of <italic><tp:taxon-name>Microsternus perforatus</tp:taxon-name></italic> in lateral view <bold>52</bold> Pronotum of <italic><tp:taxon-name>Neosternus higonius</tp:taxon-name></italic> in lateral view <bold>53</bold> Pronotum of <italic><tp:taxon-name>Neosternus hisamatsui</tp:taxon-name></italic> in lateral view <bold>54</bold>.</p></caption><graphic xmlns:xlink="http://www.w3.org/1999/xlink" xlink:href="ZooKeys-340-079-g014.jpg" position="float" orientation="portrait" xlink:type="simple"/></fig><fig id="F15" position="float" orientation="portrait"><label>Figures 55–64.</label><caption><p>Flagellum of <italic><tp:taxon-name>Neosternus higonius</tp:taxon-name></italic> in lateral view <bold>55</bold> Flagellum of <italic><tp:taxon-name>Neosternus higonius</tp:taxon-name></italic> in dorsal view <bold>56</bold> Flagellum of <italic><tp:taxon-name>Neosternus hisamatsui</tp:taxon-name></italic> in lateral view <bold>57</bold> Flagellum of <italic><tp:taxon-name>Neosternus hisamatsui</tp:taxon-name></italic> in dorsal view <bold>58</bold> Flagellum of <italic><tp:taxon-name>Microsternus ulkei</tp:taxon-name></italic> in lateral view <bold>59</bold> Flagellum of <italic><tp:taxon-name>Microsternus ulkei</tp:taxon-name></italic> in dorsal view <bold>60</bold> Flagellum of <italic><tp:taxon-name>Microsternus tricolor</tp:taxon-name></italic> in lateral view <bold>61</bold> Flagellum of <italic><tp:taxon-name>Microsternus tricolor</tp:taxon-name></italic> in dorsal view <bold>62</bold> Flagellum of <italic><tp:taxon-name>Microsternus perforatus</tp:taxon-name></italic> in lateral view <bold>63</bold> Flagellum of <italic><tp:taxon-name>Microsternus perforatus</tp:taxon-name></italic> in dorsal view <bold>64</bold>. Scale=0.1mm (<bold>55–56</bold>), Scale=0.2mm (<bold>57–64</bold>).</p></caption><graphic xmlns:xlink="http://www.w3.org/1999/xlink" xlink:href="ZooKeys-340-079-g015.jpg" position="float" orientation="portrait" xlink:type="simple"/></fig><fig id="F17" position="float" orientation="portrait"><label>Figures 69–72.</label><caption><p>Male genitalia of <italic><tp:taxon-name>Neosternus hisamatsui</tp:taxon-name></italic> in lateral view <bold>69</bold> Dorsal lobe of <italic><tp:taxon-name>Neosternus hisamatsui</tp:taxon-name></italic> in dorsal view <bold>70</bold> Female genitalia of <italic><tp:taxon-name>Neosternus hisamatsui</tp:taxon-name></italic> in dorsal view <bold>71</bold> Female spermatheca of <italic><tp:taxon-name>Neosternus hisamatsui</tp:taxon-name></italic> <bold>72</bold>. Scale=1mm (<bold>72</bold>), Scale=0.3mm (<bold>69</bold>), Scale=0.2mm (<bold>70</bold>), Scale=0.1mm (<bold>71</bold>).</p></caption><graphic xmlns:xlink="http://www.w3.org/1999/xlink" xlink:href="ZooKeys-340-079-g017.jpg" position="float" orientation="portrait" xlink:type="simple"/></fig></tp:treatment-sec></tp:taxon-treatment>
