# Supplementary material for: Genus Microsternus Lewis (1887) from China, with description of a new genus Neosternus from Asia (Coleoptera, Erotylidae, Dacnini)
Source: Zookeys. 2013 Oct 4;(340):79–106. doi: 10.3897/zookeys.340.6044 (PMC3800800; doi:10.3897/zookeys.340.6044)
Supplement: XML Treatment for Neosternus taiwanus [file zookeys.340.6044-treatment8.xml]

<!DOCTYPE tp:taxon-treatment
  PUBLIC "-//TaxonX//DTD Taxonomic Treatment Publishing DTD v0 20100105//EN" "tax-treatment-NSO.dtd">
<tp:taxon-treatment xmlns:tp="http://www.plazi.org/taxpub"><tp:treatment-meta><mixed-citation publication-type="journal"><person-group><name><surname>Dai</surname><given-names>Cong-Chao</given-names></name><name><surname>Zhao</surname><given-names>Mei-Jun</given-names></name></person-group><article-title>Genus <italic>Microsternus</italic> Lewis (1887) from China, with description of a new genus <italic>Neosternus</italic> from Asia (Coleoptera, Erotylidae, Dacnini)</article-title><source>Zookeys</source><day>4</day><month>10</month><year>2013</year><volume>2013</volume><issue>340</issue><fpage>79</fpage><lpage>106</lpage><pub-id pub-id-type="doi">10.3897/zookeys.340.6044</pub-id></mixed-citation></tp:treatment-meta><tp:nomenclature><tp:taxon-name>
                        <tp:taxon-name-part taxon-name-part-type="genus">Neosternus</tp:taxon-name-part>
                        <tp:taxon-name-part taxon-name-part-type="species">taiwanus</tp:taxon-name-part>
                        <object-id xmlns:xlink="http://www.w3.org/1999/xlink" xlink:type="simple">http://species-id.net/wiki/Neosternus_taiwanus</object-id>
                    </tp:taxon-name><tp:taxon-authority>(Chûjô, 1976)</tp:taxon-authority><tp:taxon-status xmlns:xlink="http://www.w3.org/1999/xlink" xlink:type="simple">comb. n.</tp:taxon-status><tp:nomenclature-citation-list><tp:nomenclature-citation><tp:taxon-name>Microsternus taiwanus</tp:taxon-name><comment> Chûjô, 1976.</comment></tp:nomenclature-citation></tp:nomenclature-citation-list></tp:nomenclature><tp:treatment-sec sec-type="Distribution"><title>Distribution.</title><p>China (Taiwan).</p></tp:treatment-sec><tp:treatment-sec sec-type="Diagnosis"><title>Diagnosis.</title><p>Characterized by its small body and markings of pronotum.</p></tp:treatment-sec><tp:treatment-sec sec-type="Comment"><title>Comment.</title><p>Chûjô described <italic><tp:taxon-name>Microsternus taiwanus</tp:taxon-name></italic> from Taiwan. According Chûjô’s description, <italic><tp:taxon-name>Neosternus taiwanus</tp:taxon-name></italic> is very similar to <italic><tp:taxon-name>Neosternus higonius</tp:taxon-name></italic>. The only difference between these two species were the bands of pronotum and elytra as noted in the key to species. No specimens are available for study.</p></tp:treatment-sec></tp:taxon-treatment>
